# Supplementary material for: Overexpression of a Domain of Unknown Function 231-containing protein increases O-xylan acetylation and cellulose biosynthesis in Populus
Source: Biotechnol Biofuels. 2017 Dec 27;10:311. doi: 10.1186/s13068-017-0998-3 (PMC5744390; doi:10.1186/s13068-017-0998-3)
Supplement: Supplementary file 1 — Additional file 1. Protein domain structure prediction of PtDUF231 family proteins. [file 13068_2017_998_MOESM1_ESM.xlsx]

## Sheet: Sheet1
GeneID	amino acid identity with TBR DUF231 domain (%)	Transmembrane(TM) prediction	TM predicted amino acid location	signal peptide probability
Potri.008G073300	45.6	Transmembrane (potential)	32-51
Potri.016G125600	47.3	Transmembrane (potential)	12-29
Potri.001G278300	42	Transmembrane (potential)	1-12
Potri.001G376700	47.6	Transmembrane (potential)	13-32
Potri.002G054400	40.4	Transmembrane (potential)	34-56
Potri.002G071900	42.6	Transmembrane (potential)	46-68
Potri.002G195800	45.2	Transmembrane (potential)	13-35
Potri.003G201700	34.5	Transmembrane (potential)	12-29	0.71
Potri.005G060800	43.3	Transmembrane (potential)	41-63
Potri.006G071500	50.4	Transmembrane (potential)	7-29
Potri.006G193900	81	Transmembrane (potential)	35-57
Potri.008G020900	34.1	Transmembrane (potential)	9-31
Potri.008G070000	45.5	Transmembrane (potential)	13-35
Potri.008G203900	38.1	Transmembrane (potential)	29-51
Potri.009G072800	49.5	Transmembrane (potential)	13-35
Potri.010G184000	43.3	Transmembrane (potential)	35-54
Potri.010G187300	32.7	Transmembrane (potential)	13-32
Potri.010G187500	38.95	Transmembrane (potential)	12-34
Potri.010G187600	39.6	Transmembrane (potential)	7-26, 472-491
Potri.011G106300	43.1	Transmembrane (potential)	5-24	0.874
Potri.016G059300	78.6	Transmembrane (potential)	33-55
Potri.016G074800	44	Transmembrane (potential)	25-47
Potri.016G119100	30.5	Transmembrane (potential)	20-37
Potri.016G125500	36.4	Transmembrane (potential)	13-35
Potri.018G133000	54.5	Transmembrane (potential)	7-29
Potri.001G023900	41.7	Transmembrane (potential)	12-29	0.821
Potri.001G093800	31	Transmembrane (potential)	13-35
Potri.001G286100	41.2	Transmembrane (potential)	7-29
Potri.002G168400	32.3	Transmembrane (potential)	20-39
Potri.003G137800	30.6	Transmembrane (potential)	13-35
Potri.004G105500	32.9	Transmembrane (potential)	21-40
Potri.004G105600	35.2	Transmembrane (potential)	21-43
Potri.005G065100	36.5	Transmembrane (potential)	13-30
Potri.006G140300	39.6	Transmembrane (potential)	5-27,48-70
Potri.007G104300	35.7	Transmembrane (potential)	13-31
Potri.008G069900	38.9	Transmembrane (potential)	26-43
Potri.008G146100	30.9	Transmembrane (potential)	21-40
Potri.009G082500	35.8	Transmembrane (potential)	12-34
Potri.014G095800	32.9	Transmembrane (potential)	20-39
Potri.003G201600	40.6	Cytoplasmic		0.731
Potri.011G106200	45.1	Cytoplasmic		0.793
Potri.008G108500	58.7	Cytoplasmic
Potri.011G064700	43	Cytoplasmic
Potri.001G010900	59.6	Cytoplasmic
Potri.004G055000	41.6	Cytoplasmic		0.778
Potri.004G135600	39	Cytoplasmic		0.507
Potri.008G070200	42.7	Cytoplasmic
Potri.010G043300	62.6	Cytoplasmic
Potri.010G095700	31.8	Cytoplasmic
Potri.013G118500	42.4	Cytoplasmic		0.831
Potri.019G090000	40.6	Cytoplasmic
Potri.019G090200	39.3	Cytoplasmic		0.838
