# Supplementary material for: Overexpression of a Domain of Unknown Function 231-containing protein increases O-xylan acetylation and cellulose biosynthesis in Populus
Source: Biotechnol Biofuels. 2017 Dec 27;10:311. doi: 10.1186/s13068-017-0998-3 (PMC5744390; doi:10.1186/s13068-017-0998-3)
Supplement: Supplementary file 4 — Additional file 4. Fold change and relative metabolite concentrations (µg/g FW sorbitol equivalents) of OXPdDUF231A transgenic plants versus empty vector control (K-147) Populus deltoides ‘WV94’ leaves (LPI 5) of 6-month-old greenhouse-grown plants. Metabolites were analyzed as trimethylsilyl derivatives by gas chromatography-mass spectrometry. Data are the average (Avg) and standard error of the mean (sem) of six OXPdDUF231A plants (three plants from each of two independent transgenic lines) and three K-147 control plants. Unknown and partially identified metabolites are designated by retention time, key mass-to-charge (m/z) ratios, and identified moieties. [file 13068_2017_998_MOESM4_ESM.xlsx]

## Sheet: Sheet1
Metabolite	OXPdDUF231A/K-147		OXPdDUF231A		K-147
[Retention time (min); Key m/z]	Fold change	p-value	Avg	sem	Avg	sem
19.63 171 feruloyl-caffeoyl glycoside	#DIV/0!	0.282	0.4	0.3	0	0
17.04 354 guaiacyl lignan	#DIV/0!	0.094	1	0.3	0	0
17.33 354 syringyl lignan glycoside	#DIV/0!	0.081	1.2	0.4	0	0
18.48 feruloyl-caffeoyl-shikimate glycoside	59.16	0.083	15.2	5	0.3	0
13.27 235 xylopyranoside	30.75	0.001	2685.9	330.7	87.3	15
1,5-dicaffeoyl-shikimate	25.92	0.008	99	17.9	3.8	0.3
21.01 557 193 647 glycoside	15.61	0.252	4.5	2.3	0.3	0
13.63 278 309 227	11.67	0.002	7.6	1	0.7	0
18.43 616 386 caffeoyl-shikimate glycoside conjugate	9.61	0.243	0.8	0.4	0.1	0
syringin	9.06	0.199	13.7	5.9	1.5	0.1
1,2,3-benzenetriol	5.42	0.002	15.2	1.8	2.8	0.5
raffinose	4.75	0.066	86.6	21.4	18.2	4
maleic acid	3.49	0.028	406.5	69.4	116.5	38.4
erythronic acid	3.46	0.046	42.4	8.5	12.2	1
18.11 235 phenolic-glycoside	3.46	0.263	0.6	0.2	0.2	0
salicyl alcohol	3.38	0.02	113.5	18.1	33.5	5.3
galactinol	3.25	0.16	74.7	22.4	23	4.1
12.81 539 359 320	3.23	0.026	15.1	2.5	4.7	0.3
16.39 297 glycoside	3.06	0.141	11.7	3.2	3.8	0.4
a-salicyloylsalicin	2.79	0.249	613.8	212.9	220.4	47
17.795 496 559 glycoside	2.78	0.322	6.4	2.6	2.3	0.3
24.50 283-6-hydroxy-2-cyclohexen-on-oyl-deltoidin conjugate	2.59	0.44	47.6	24	18.4	9.2
24.07 6-hydroxy-2-cyclohexen-on-oyl-deltoidin conjugate	2.59	0.4	315.3	144.9	121.8	61.1
salicortin	2.55	0.206	1864.2	552.4	729.9	151.2
17.55 guaiacyl lignan glycoside	2.53	0.19	1.8	0.5	0.7	0.1
24.24 355-6-hydroxy-2-cyclohexen-on-oyl-deltoidin conjugate	2.48	0.452	81.7	41.2	32.9	16.8
6.97 240 225 105	2.46	0	11.2	0.4	4.6	0.6
phytol	2.31	0.014	1205.6	138.6	521.4	81.7
ascorbic acid glucoside	2.3	0.297	5.1	1.8	2.2	0.4
17.44 guaiacyl lignan	2.28	0.209	3.3	0.9	1.4	0.1
16.64 259 coumaroyl glycoside	2.19	0.001	5.7	0.4	2.6	0.3
11.32 334 256 glycoside	2.15	0.341	16.8	6	7.8	1.5
deltoidin	2.13	0.217	10.7	2.8	5	1.3
16.23 guaiacyl lignan	2.13	0.217	43.4	11.6	20.4	1.2
digalactosylglycerol	2.12	0.026	311.1	39.3	146.7	16.3
2,4-dihydroxybutanoic acid	2.08	0.067	8.5	1.4	4.1	0.4
25.59 503 209 486 glycoside	2.06	0.268	4.1	1.2	2	0.2
24.70 355-deltoidin conjugate	1.98	0.514	31	15	15.7	6.6
10.73 325 179 193	1.89	0	36.4	1.3	19.2	2.9
18.60 6-hydroxy-2-cyclohexen-on-oyl conjugate	1.85	0.523	5.4	2.5	2.9	1.2
fructose	1.72	0.113	3200.6	486.2	1859.3	313.7
20.12 171 feruloyl-dicaffeoyl-shikimate glycoside	1.66	0.282	19.9	4.6	12	1.7
glyceric acid	1.65	0.059	1797.7	164.9	1090.1	306.8
a-tocopherol	1.55	0.293	17.6	3.7	11.4	1.5
galactose	1.52	0.43	380.8	103.6	250.1	54.7
sucrose	1.52	0.062	8374	849.3	5510.9	516.2
fumaric acid	1.52	0.365	383	90.5	252.2	41.7
1,2-ethandimine	1.48	0.002	14.6	0.6	9.8	0.8
dihydroxymalonic acid	1.48	0.254	9	1.6	6.1	0.7
malic acid-4-ethyl ester	1.46	0.149	63.5	6.4	43.4	12.2
17.29 289 481 179 223 6-hydroxy-2-cyclohexen-on-oyl-caffeoyl-conjugate	1.42	0.607	13.6	5.1	9.6	2.3
11.29 393 303 257	1.42	0.303	364.2	63.3	257.2	39.8
19.82 171 caffeoyl-shikimate glycoside	1.41	0.595	2.2	0.8	1.5	0.2
16.57 caffeoyl glycoside	1.4	0.532	5.2	1.5	3.7	0.5
12.24 389 491	1.39	0.55	285.6	83.1	205.3	61.1
17.01 354 183 guaiacyl lignan	1.37	0.667	3	1.2	2.2	0.2
threonic acid	1.37	0.095	1623.3	138.4	1187.5	153.8
14.79 284 269 glycoside	1.35	0.213	186.9	21	138.9	25.9
9.33 243 160	1.29	0.029	4.5	0.2	3.4	0.3
salicylic acid	1.28	0.259	192.9	21.2	150.8	22.4
linoleic acid	1.27	0.022	55.8	2.6	43.8	2.2
17.03 syringyl lignan	1.25	0.59	3	0.7	2.4	0.3
16.66 569 caffeoyl glycoside	1.25	0.668	5.9	1.8	4.8	0.4
16.99 547 457 flavonoid	1.23	0.561	0.6	0.1	0.5	0
20.51 171 dicaffeoyl-shikimate glycoside	1.21	0.727	3.2	1	2.6	0.1
14.18 171 289 glycoside	1.21	0.151	43.4	2.8	35.8	3.3
palmitic acid	1.2	0.053	114.5	4	95.3	8.8
2,5-dihydroxybenzoic acid-5-O-glucoside	1.2	0.461	90.1	12.7	75.2	6.9
tagatose	1.19	0.637	106	22.4	89.2	14.7
20.94 171 caffeoyl-shikimate conjugate	1.18	0.634	74.6	15	63.2	10.4
coniferin	1.17	0.763	2.7	0.8	2.3	0.3
malic acid	1.15	0.606	1761.2	267.9	1533.3	237.9
17.40 369 442 427 glycoside	1.14	0.472	18.6	2	16.4	0.7
10.91 408 525 217 217 292	1.13	0.722	8.7	1.7	7.7	1.7
14.25 331 263 233 258 M+glycoside	1.12	0.567	35.6	3.9	31.8	4.4
glucose	1.12	0.562	3798.4	401.9	3394.4	470.6
a-linolenic acid	1.11	0.3	61.4	3.3	55.3	3.9
B-sitosterol	1.11	0.456	153.3	11.6	138.5	12.3
6-hydroxy-2-cyclohexenone-1-carboxylic acid	1.09	0.859	17.6	5.1	16.1	4
2-hydroxyglutaric acid	1.09	0.657	3	0.3	2.7	0.2
quinic acid	1.08	0.825	2085.3	455.5	1922.2	372.8
16.92 255 151 glycoside	1.07	0.904	6.1	2	5.7	1.6
10.97 408 243 205	1.05	0.876	2.6	0.4	2.5	0.6
20.30 502 412 308 293 coumaroyl glycoside	1.04	0.952	3.8	1.5	3.7	0.6
16.03 gallic acid glycoside	1.04	0.85	20	2.3	19.3	1.8
nonanoic acid	1	0.982	9.4	1	9.4	1.5
1-O-caffeoylquinic acid	0.99	0.983	9.3	2.8	9.3	1.3
myo-inositol	0.99	0.949	1697.1	182.2	1716	139.6
1,2-dihydroxy-2,6-cyclohexadiene	0.98	0.976	2.2	0.7	2.2	0.4
salicin	0.97	0.839	2700.6	148.1	2773.2	408.9
10.83 306 288	0.95	0.457	7.8	0.2	8.3	0.6
2,5-dihydroxybenzoic acid-2-O-glucoside	0.95	0.816	142.3	20.4	150	16.8
21.36 171 caffeoyl shikimate conjugate	0.94	0.835	62.7	11.4	66.5	8.4
12.63 320 539 359	0.94	0.751	8.7	1	9.3	1.5
threonic acid	0.91	0.704	9.3	1.4	10.2	1.4
11.37 397 425 471	0.89	0.466	49.2	4.9	55.3	5.1
catechol	0.88	0.697	465.2	88.6	527.9	129.4
14.38 254 inositol conjugate	0.88	0.499	10.8	1.1	12.3	2.3
11.29 397 425 471	0.87	0.421	78.8	8.8	90.7	8.2
13.45 342 341 299 315	0.87	0.336	9.6	0.8	11.1	1.1
12.51 318 476 461	0.83	0.266	6.8	0.5	8.2	1.3
1,2,4-benzenetriol	0.82	0.344	10.7	1	13	2.6
19.69 171 coumaroyl-caffeoyl glycoside	0.79	0.785	0.5	0.3	0.6	0.1
galangin	0.79	0.19	6.6	0.7	8.4	1.1
13.99 180 glycoside	0.77	0.112	3.4	0.3	4.4	0.6
catechin	0.77	0.773	182.2	119.6	236.9	78.6
glycerol-1/3-phosphate	0.73	0.086	35.3	2.6	48.7	8.4
16.80 327 guaiacyl lignan	0.72	0.503	3.7	1.3	5.1	1.1
3-O-caffeoylquinic acid	0.71	0.611	52.2	26.9	73.4	8
ethanolamine	0.71	0.006	440.8	29.7	619.4	25.8
6-hydroxy-2-cyclohexen-on-oyl-deltoidin	0.7	0.362	705.3	187	1013.5	241.3
o-coumaric acid-1-O-glucoside	0.69	0.081	7.2	1	10.4	1.1
3-methyl-2-pentenedioic acid	0.68	0.118	17	2.2	25	4.8
sinapyl alcohol	0.68	0.039	1.2	0.1	1.8	0.3
glycerol	0.68	0.016	64.5	4.5	95.5	11.2
tryptophan	0.67	0.397	2.1	0.7	3.2	0.7
caffeic acid	0.66	0.081	83.8	13.8	127	9.8
20.28 coumaroyl-coumaric acid glycoside	0.66	0.371	15	5.4	22.8	3.4
ascorbic acid	0.65	0.063	4.8	0.7	7.3	0.7
succinic acid	0.63	0.006	67.6	6.2	107.2	6.6
tryptophan	0.62	0.282	2	0.6	3.2	0.7
adenine	0.59	0.017	13	1.5	22	2.9
17. 16 271 361 6-hydroxy-2-cyclohexen-on-oyl conjugate	0.59	0.126	114.1	25.5	194.5	41.6
citric acid	0.58	0.024	1039.2	180	1806.2	68.9
15.04 397 412 179 glycoside	0.57	0.007	4.4	0.3	7.8	1.2
16.32 307 368 280 219 179 502	0.55	0.178	3.4	1	6.2	1.7
9.88 309 329 398 383	0.52	0.201	5.9	2.3	11.4	3
11.22 450 dehydrosugar	0.52	0.005	5.4	0.7	10.5	1.3
5-O-caffeoyl-shikimate	0.51	0.18	90.9	39.7	179.6	20
16.32 502 368 307 280 219 179	0.49	0.122	3.8	1.3	7.7	1.7
citraconic acid	0.49	0	2.7	0.2	5.5	0.6
2-phenethyl glucoside	0.48	0.005	84.2	13.6	173.8	15.3
21.84 coumaroyl-caffeoyl glycoside	0.48	0.142	10.7	4.5	22.3	3.4
15.08 236 168 glucoside	0.47	0.037	28.1	7.7	59.7	7.6
8.00 203 218	0.46	0	22.3	1.2	48.6	1.8
16.16 310 glycoside	0.45	0.113	1.7	0.7	3.9	1
populoside	0.44	0.085	612.5	248.2	1376.8	175.1
mucic acid	0.43	0.079	12.3	4	28.7	8.3
6-hydroxy-2-cyclohexenone alcohol	0.41	0.04	34.2	5.6	83.4	27.2
populoside C	0.41	0.047	7.5	3	18.5	2.1
serine	0.4	0.05	10.3	1.8	25.9	9.3
aspartic acid	0.39	0.015	55	6.9	142.2	38.8
p-coumaric acid	0.37	0.002	28.1	3.5	76.2	12.6
19.75 171 caffeoyl glycoside conjugate	0.37	0.027	1.8	0.7	4.8	0.3
19.95 171 coumaroyl coumaric acid conjugate	0.36	0.04	13.2	5.4	36.9	7.9
shikimic acid	0.34	0.005	1819	418.6	5421.9	968.5
11.10 171 386 371 356	0.33	0.013	14.5	5.5	44	5.5
17.29 373 105 91 glycoside	0.31	0.001	3.6	0.7	11.7	1.7
12.46 447 462 263	0.3	0	11	1.9	37.1	1.4
16.29 398 383 glycoside	0.29	0.012	0.7	0.3	2.5	0.5
cis-aconitic acid	0.28	0.002	4	0.8	14.2	2.5
16.74 guaiacyl lignan	0.28	0.011	1.9	0.6	6.8	1.7
10.61 241 172	0.27	0.029	6.2	2.3	23	7.8
ethyl-phosphate	0.26	0.001	69.8	15	263.7	46
glutamic acid	0.26	0	97.5	14.2	380.4	61.1
16.53 281 193 382	0.25	0.001	8.5	3.3	33.6	0.8
phosphate	0.25	0.001	162.2	32.6	652.7	125.8
4-hydroxy-pentenoic acid	0.24	0	74.6	19	313.9	34.7
7.70 169 101 75	0.23	0.001	25.2	8.4	108.9	14.9
8.77 272 257 244	0.23	0	0.2	0	1	0
phenylalanine	0.23	0.002	8.3	1.8	36.3	7.8
populoside B	0.21	0.01	62.4	34.5	292.5	64.9
oxalic acid	0.2	0.001	39.7	15.5	197	26.9
13.84 183 256 167	0.18	0.013	121.2	54.2	672.3	224.7
7.60 142 169	0.18	0.002	1.1	0.3	6.5	1.5
14.09 ferulic acid-glucuronic acid conjugate	0.17	0.006	0.9	0.2	5.2	1.6
11.06 184 174	0.16	0.001	7.5	2.8	47.6	8.2
alanine	0.15	0	12.1	1.8	80.1	16.5
threonine	0.13	0.034	5	0.6	38.7	19.5
5-oxo-proline	0.13	0.001	102.5	10.2	806.9	186.9
kaempferol	0.12	0	0.6	0.1	5.5	1
quercetin	0.11	0	1.8	0.5	16.8	2.9
8.99 242 257 99	0.1	0.003	2.2	0.7	22	6.7
14.11 521 171 289 glycoside	0.09	0.013	1.9	0.7	20	8.2
3-amino-2-piperidone	0.09	0.007	3.7	3.1	39.8	12.9
10.58 315 330 200 172	0.09	0	1.3	0.9	14.3	2
10.15 368 353 271 242 184	0.09	0	6.4	2.4	71.1	10.9
a-keto-glutaric acid	0.08	0	9.7	2.3	114.7	14.5
1,6-anhydroglucose	0.08	0	16.7	3	209.7	37.7
oxalomalic acid	0.08	0	7.5	1.3	96.6	17.6
glutamine	0.08	0.001	6.8	1.8	90.3	24.4
13.75 219 coumaroyl-glycoside	0.07	0.001	1.3	0.1	17.6	4.3
9.49 302 316 288 242 208	0.07	0	4.5	1.7	68.5	11.6
17.80 501 559 471 flavonoid	0.06	0.005	1.4	0.3	21.2	7.4
7.92 218 231	0.06	0	0.3	0.1	4.7	0.6
luteolin	0.05	0.004	0.6	0.1	11.4	3.9
ornithine	0.04	0	50.1	35.3	1290.1	170.1
rutin	0.04	0	0.5	0.4	12.8	2.6
asparagine	0.03	0	2.4	1	68.5	14.7
10.84 158 200 302	0.03	0	0.6	0.1	21.2	2.2
lysine	0.03	0.003	2.3	1	90.7	29.9
iminodiacetic acid	0.02	0.003	3.3	0.9	188.2	63.6
