# Supplementary material for: Overexpression of a Domain of Unknown Function 231-containing protein increases O-xylan acetylation and cellulose biosynthesis in Populus
Source: Biotechnol Biofuels. 2017 Dec 27;10:311. doi: 10.1186/s13068-017-0998-3 (PMC5744390; doi:10.1186/s13068-017-0998-3)
Supplement: Supplementary file 5 — Additional file 5. Primers used for RT-PCR and quantitative RT-PCR analyses in this study. [file 13068_2017_998_MOESM5_ESM.xlsx]

## Sheet: Sheet1
Primer ID	Sequence
PdUBCc(Potri.006G205700)-for	CTGAAGAAGGAGATGACAGCACCA
PdUBCc(Potri.006G205700)-rev	GCATCCCTTCAACACAGTTTCACG
sqPdDUF231A(Potri.009G072800)-for	ACCAAGGTTCTCTCCAAGGATGGG
sqPdDUF231A(Potri.009G072800)-rev	AGGCACCAATGGCTACAATCCG
PdDUF231B(Potri.001G278300)-for	CCATCTCTCCGACGCATTACAATC
PdDUF231B(Potri.001G278300)-rev	ACAGGTGCAGTCTCTCCATAGC
qPdDUF231A(Potri.009G072800)-for	TCACCAAGGTTCTCTCCAAGGATG
qPdDUF231A(Potri.009G072800)-rev	TGTTGGAGTCCACCCATTTAGCC
SUSY1(Potri.018G063500)-for	GAACCTTGATCGTCTTGAGAGYCG
SUSY1(Potri.018G063500)-rev	GGTTCTGTCTCCMAACYGAAACCA
SUSY2(Potri.006G136700)-for	CAACCTYGATCAYCCTGAGAGCCG
SUSY2(Potri.006G136700)-rev	ACCATTATTCTGGACCCGGAACCC
CesA8-A(Potri.011G069600)-for	GGGTCGCCAAAACCGAACACCA
CesA8-A(Potri.011G069600)-rev	TCCAATTTCCGAAGGTTTAGCCCCA
CesA8-B(Potri.004G059600)-for	GCCTCTCTTTGGCAAGGTGTTCTT
CesA8-B(Potri.004G059600)-rev	AATGGAAATGCAGGTCTCCGCAAC
GT43B(Potri.016G086400)-for	GTCGCCCTTCTTCAGTCCAGCA
GT43B(Potri.016G086400)-rev	ACAGTCCTCTGGTGGGATTCCCT
KOR1(Potri.003G151700)-for	AGAGCCAACGATTGCTGGAAATGC
KOR1(Potri.003G151700)-rev	CCAAGATGTTCCAAGTCCAAC
KOR2(Potri.001G078900)-for	TGCAGCACTTGTGGCTTTGTCA
KOR2(Potri.001G078900)-rev	ACCTTCCAAGGAGTAGTCCAA
